# Supplementary material for: Assessing Canine Parvovirus Vaccine Performance in Puppies with Maternally Derived Antibody: An Improved Study Design
Source: Vaccines (Basel). 2025 Aug 4;13(8):832. doi: 10.3390/vaccines13080832 (PMC12390283; doi:10.3390/vaccines13080832)
Supplement: Supplementary file 1 [file vaccines-13-00832-s001.zip]

Archive with 1 entries (1 files):
- vaccines-3662336-supplementary.pdf
